# Supplementary material for: Iron Transformation Pathways and Redox Micro-Environments in Seafloor Sulfide-Mineral Deposits: Spatially Resolved Fe XAS and δ57/54Fe Observations
Source: Front Microbiol. 2016 May 10;7:648. doi: 10.3389/fmicb.2016.00648 (PMC4862312; doi:10.3389/fmicb.2016.00648)
Supplement: Table S1 — Summary of sample locations and naming conventions. [file Table1.XLSX]

## Sheet: Table 1
	Site	Sample Description	Alvin Dive #	Sample Name
	K Vent	active chimney spire	4053	EPR-4053-M1-A1
		active chimney spire	4053	EPR-4053-M1-A2
		inactive chimney rubble	4053	EPR-4053-M3
	Bio9 Vent N	massive sulfide	4057	EPR-4057-M2
	Bio9 Vent SE	massive sulfide	4059	EPR-4059-M3
	Off-axis, extinct chimney	intact, external piece	4059	EPR-4059-M4

## Sheet: Table 2
Reference Material	Formula	Acronym	Source	c2	R-value	SPOIL
2-line ferrihydrite	-	2LFH	Chan et al. 2004	0.06	1.89e-05	2.04
2-line ferrihydrite	-	2LFH-B	Hansel et al. 2003	0.06	1.89e-05	2.04
6-line ferrihydrite	-	6LFH	Hansel et al. 2003	0.04	1.47e-05	1.18
Biogenic Iron Oxyhydroxide	-	BIO	Toner et al. 2009b	0.02	5.45e-06	1.08
Goethite	a-FeOOH	GOE	Hansel et al. 2003	0.31	0.0001	2.54
Akaganeite	b-FeOOH	AKA	Chan et al. 2004	0.14	4.54e-05	2.27
Lepidocrocite	g-FeOOH	LEPIDO	Hansel et al. 2003	0.08	2.58e-05	1.13
Smectite (StX-1)	-	CLAY-S	O'Day et al. 2004; Chipera and Bish 2001	0.36	0.00012	2.35
Pyrite	FeS2	PYR	Marcus et al. 2008	0.03	1.04e-05	0.88
Nontronite (NAu-1)	-	NONT	Hansel et al. 2003; Chipera and Bish 2001	0.17	5.65e-05	2.12
Chromite	FeCr2O4	CHROM	Marcus et al. 2008	1.55	0.00052	2.55
Richterite	Na2CaMg3Fe2(Si8O22)(OH)2	RITCH	Marcus et al. 2008	0.39	0.00013	2.09
Perovskite	-	PEROV	Marcus et al. 2008	1.13	0.00038	2.79

## Sheet: Table 3
Sample	Reg	Spot	%	Component 1	%	Component 2	%	Component 3	Sum	NSS x10-4	Over Absorption Correction	Elements
EPR_4053_M1_A1		0	100	2LFH	-	-	-	-	100	0.53	1.77	-
		1	98	2LFH	-	-	-	-	98	0.33	0.92	-
		2*	50	2LFH	50	6LFH	-	-	100	0.51	0.21	Si
EPR_4053_M1_A2		2*	52	2LFH	47	BIO	-	-	99	0.18	0.4	-
EPR_4053_M3	1	1	43	BIO	35	GOE	20	NONT	98	0.5	1.42	Si
		2	53	BIO	46	GOE	-	-	99	0.91	1.43	Si
		3	50	BIO	46	GOE	3	CLAY-S	99	0.78	1.33	K, Si
	2	2	60	BIO	40	AKA	-	-	100	0.27	0.54	Si
		4*	63	BIO	38	AKA	-	-	101	0.73	0.85	Si
EPR_4057_M2		1	60	GOE	39	BIO	-	-	99	0.7	1.35	-
		2	99	GOE	-	-	-	-	99	0.51	1.12	-
		3*	62	GOE	34	BIO	-	-	96	0.093	0.42	-
		3	65	GOE	32	BIO	-	-	97	0.26	0.42	-
		4	60	GOE	38	BIO	-	-	98	0.4	0.46	K
		6	67	GOE	32	BIO	-	-	99	0.51	0.92	K
		7	98	LEPIDO	-	-	-	-	98	0.59	1.39	-
EPR_4059_M3		1	56	CLAY-S	34	PYR	11	PEROV	101	0.95	0.49	V, Ti
		2	50	GOE	36	BIO	12	RICHT	98	0.3	0.33	V
		3	40	AKA	38	BIO	20	GOE	98	0.16	0.45	V
		4	56	AKA	25	GOE	20	PYR	101	0.25	0.09	V
		5	51	2LFH-B	27	PYR	24	CLAY-S	102	0.42	0.25	-
EPR_4059_M4	1	1	52	PYR	38	2LFH-B	9	FeS	99	0.47	0.53	Si
		2	99	BIO	-	-	-	-	99	0.29	0.63	As
		2.1	98	BIO	-	-	-	-	98	0.42	1.16	As, Si
		3	49	BIO	49	GOE	-	-	98	0.6	0.86	As, Si
		4	68	BIO	29	GOE	-	-	97	0.53	0.64	Si
		5	72	BIO	26	NONT	-	-	98	0.61	0.91	As
	2	6	79	BIO	21	GOE	-	-	100	0.33	0.85	Si
		7	99	BIO	-	-	-	-	99	0.79	0.85	As
		8	42	BIO	39	GOE	19	CLAY-S	100	0.5	1.58	As
		9	43	BIO	56	GOE	-	-	99	0.48	1.53	As
		10	60	2LFH-B	40	GOE	-	-	100	0.34	0.99	Si, As
	3	12	62	2LFH-B	26	PYR	11	CHROM	99	1.7	0.95	K
		13	72	CLAY-S	29	BIO	-	-	101	5.7	1.43	K, Si
		14	69	PYR	17	2LFH-B	13	CHROM	99	0.82	0.48	Si
		15	45	BIO	31	NONT	21	PYR	97	0.66	1.49	K, Si
	4	16	99	PYR	-	-	-	-	99	0.42	0.57	-
		17	101	PYR	-	-	-	-	101	1.2	0.51	-
		18	99	PYR	-	-	-	-	99	2.5	0.35	Si
		18.2	95	PYR	11	2LFH-B	-	-	106	0.79	0.04	Si
		19	55	AKA	30	GOE	15	CLAY-S	100	0.42	1.15	As, Si
		21*	54	BIO	46	NONT	-	-	100	0.55	0.42	K, Si

## Sheet: Table 4
				EXAFS Linear Least Squares Fit Parameters									Species Identified
Sample	Region	Spot		%	Component 1	%	Component 2	%	Component 3	Sum	c2		by XANES	XANES versus EXAFS
EPR-4053-M1-A1	-	2		52.7	2LFH	37.4	6LFH	-	-	90.1	27.7		2LFH+6LFH	XANES and EXAFS agree
EPR-4053-M1-A2	-	2		54.5	BIO	34.2	6LFH	-	-	88.7	42.4		2LFH+BIO	BIO+2LFH results in fit of similar quality
EPR-4053-M3	2	4		66.8	BIO	20.5	GOE	-	-	87.3	32.8		BIO+GOE	XANES and EXAFS agree
EPR-4057-M2	-	3		67.2	GOE	38.5	BIO	-	-	105.7	61.09		GOE+BIO	XANES and EXAFS agree
EPR-4059-M3	-	2		54.3	GOE	36.5	BIO	14.4	VIV	105.2	68.1		GOE+BIO+RICHT	GOE+BIO well supported
EPR-4059-M4	4	21		93.6	BIO	-	-	-	-	93.6	46.9		BIO+NONT	BIO+NONT/CLAY-S best 2 comp EXAFS fit

## Sheet: Table 5
Identifier	Mineralogy	S/Fe	Si/Fe	d34S	s	d57Fe	s	d56Fe	s
LA#1	pyrite	1.99255	n.d.	3.75917	0.1	-1.70068	0.1
LA#2	pyrite	2.00099	n.d.	3.43737	0.1	-1.7898	0.1
LA#3	pyrite	1.62018	n.d.	4.28036	0.1	-1.236	0.1
LA#4	pyrite	1.47139	n.d.	3.03509	0.1	-1.18641	0.1
MD#4	pyrite					-1.9028	0.0731034	-1.30984	0.0541893
LA#5	pyrite			3.11195	0.200777	-2.43287	0.179235
LA#5a	pyrite	1.37788	n.d.	3.0566	0.0302823	-2.37034	0.277906
LA#5b	pyrite	1.4078	n.d.	3.33845	0.0762077	-2.52132	0.0491713
LA#5c	pyrite	1.47747	n.d.	3.1875	0.0475756	-2.62522	0.0364196
LA#5d	pyrite	1.54909	n.d.	2.86525	0.1	-2.21459	0.075
MD#1	oxyhydroxide					-0.31511	0.0462113	-0.236534	0.0681628
MD#2	oxyhydroxide					-0.725687	0.0433923	-0.49471	0.0113742
LA#6	oxyhydroxide + pyrite					-0.444433	0.0682236
LA#6a	oxyhydroxide + pyrite	0.4	0.00361201			-0.404561	0.316277	-0.480519	0.204507
LA#6b	oxyhydroxide + pyrite	0.467428	0.0163291			-0.405528	0.406206
LA#6c	oxyhydroxide + pyrite	0.413305	0.0138966			-0.523208	0.312938
LA#7	oxyhydroxide					-1.34891	0.264204
LA#7a	oxyhydroxide	0.115023	0.0515478			-1.39746	0.0866259	-1.0403	0.0900009
LA#7b	oxyhydroxide	-0.0326112	0.0800833			-1.0638	0.202117
LA#7c	oxyhydroxide	-0.0530663	0.0925762			-1.58547	0.293345	-1.14002	0.157212
MD#3	oxyhydroxide					-0.79652	0.0651062	-0.492902	0.0279039
LA#8	pyrite	2.02046	0.000440407			-2.65984	0.201083
LA#9	pyrite	1.93222	0.000953068			-2.29584	0.0422712
LA#10	pyrite	2.02777	0.000559654			-2.4755	0.204588
LA#11	pyrite	2.04907	0.000949567			-2.59116	0.0131889
*Bulk pyrite	pyrite			1.4	0.1	-1.48756	0.0830944	-0.958818	0.110162
* from Rouxel et al., 2008

## Sheet: Table 6
Identifier	Region	Mineralogy	S/Fe	Si/Fe	d57Fe	s	d56Fe	s
LA#1	1	oxyhydroxide			-1.92912	0.0951107
LA#1a			0.112129	0.00875868	-2.03196	0.0726512
LA#1b			0.0588225	0.00705837	-2.00099	0.230379
LA#1c			0.0522882	0.00692313	-1.81525	0.272784	-1.38672	0.114077
LA#1d			0.0416249	0.00740186	-1.98887	0.170879
LA#1e			0.131248	0.00552665	-1.81553	0.114829
LA#1f			0.065463	0.0054241	-1.92211	0.0203902	-1.35986	0.0311085
LA#2	1	pyrite			-1.68967	0.106967
LA#2a			1.77234	0.000317905	-1.7427	0.175889	-1.50332	0.500805
LA#2b			3.08381	0.00301085	-1.68726	0.490103
LA#2c			1.81119	0.00135077	-1.54143	0.0351177
LA#2d			1.58175	0.000143944	-1.78731	0.1	-1.86416	0.2
LA#3	2	pyrite			-2.36857	0.202485
LA#3a			1.45943	0.00158247	-2.67568	0.0657869
LA#3b			1.45835	0.000269343	-2.45249	0.11595	-1.76937	0.179978
LA#3c			1.5814	0.0022111	-2.33386	0.201768
LA#3d			1.41727	0.00290837	-2.43136	0.00118579
LA#3e			1.88295	-0.000124968	-2.23201	0.277664	-1.56163	0.11614
LA#3f			1.91037	2.18103e-05	-2.086	0.0778742	-1.81968	0.0681707
LA#4	2	oxyhydroxide			-1.64424	0.158554
LA#4a			0.132476	0.00595127	-1.85922	0.0370881	-1.09751	0.0163361
LA#4b			0.14492	0.00646671	-1.58936	0.019039	-1.16348	0.0193009
LA#4c			0.124002	0.00475098	-1.48242	0.0922191	-1.31419	0.0988365
LA#4d			0.0709437	0.00610314	-1.64596	0.00837341	-1.17919	0.0531096
LA#5	2	pyrite			-2.12299	0.29031
LA#5a			1.57969	-0.000589871	-1.72355	0.0705835	-1.26036	0.140096
LA#5b			1.61054	0.00132734	-2.1998	0.175488
LA#5c			1.6211	0.0018027	-2.5313	0.0982382
LA#5d			1.80816	-0.000223408	-2.10545	0.112072	-1.41177	0.159748
LA#5e			1.98556	-0.000198683	-2.05484	0.133208	-1.4119	0.0987746
MD#1	3	oxyhydroxide			-0.442616	0.0643173	-0.249798	0.0465919
MD#2		oxyhydroxide			-0.247759	0.0366314	-0.159063	0.0388405
MD#3		pyrite			-1.08668	0.0864746	-0.757316	0.0130247
*Bulk pyrite	-	pyrite			-2.58058	0.00919961	-1.74089	0.0925671
* from Rouxel et al., 2008

## Sheet: Table 7
Identifier	Region	Mineralogy	S/Fe	Si/Fe	d57Fe	s	d56Fe	s
LA#1	1	oxyhydroxide			-2.07983	0.243808
LA#1a			0.0939625	0.163406	-1.84032	0.00518151
LA#1b			0.207415	0.162606	-1.94316	0.172759
LA#1c			0.0420206	0.142639	-2.39348	0.245165
LA#1d			0.0558624	0.167794	-2.14235	0.0774164
LA#2	1	oxyhydroxide			-4.55099	0.158371
LA#2a			0.116358	0.589666	-4.40517	0.371303
LA#2b			0.122634	0.71242	-4.44745	0.149193
LA#2c			0.096953	0.44188	-4.75367	0.210539
LA#2d			0.118031	0.739591	-4.59767	0.151616
MD#1	1	oxyhydroxide			-0.952028	0.0228942	-0.651042	0.035093
LA#3	1	pyrite			-2.81982	0.371363
LA#3a			0.648919	0.0292491	-3.10325	0.15
LA#3b			0.72176	0.0490149	-3.44834	0.15
LA#3c			0.882585	0.0437308	-2.65224	0.15
LA#3d			0.786543	0.0157543	-2.67046	0.15
LA#3e			0.878497	0.0255641	-2.94228	0.15
LA#3f			0.825701	0.0105277	-2.58212	0.15
LA#3g			0.822009	0.0229174	-2.34002	0.15
MD#3	2	oxyhydroxide			-4.73119	0.0560436	-3.21729	0.0396186
LA#1					-6.92354	0.365816
LA#1a			0.143478	0.260725	-7.20187	0.218216
LA#1b			0.0936048	0.21196	-7.21347	0.392844
LA#1c			0.260413	0.961219	-6.44132	0.904514
LA#1d			0.128682	0.247849	-6.83752	0.333203
MD#4			nd	nd	-1.8299	0.00949763	-1.28645	0.0139372
MD#5			nd	nd	-3.14938	0.00948507	-2.12002	0.0139256
LA#2			0.0360828	0.157328	-1.54964	0.139926
LA#3			0.0650523	0.134888	-2.20288	0.428691
MD#6	2	pyrite			-2.54227	0.0621968	-1.66981	0.0100204
LA#3					-3.31653	0.185576
LA#3a			0.995663	0.00168482	-3.50461	0.0930593
LA#3b			0.916516	0.00100631	-3.07905	0.0255321
LA#3c			0.956969	0.00124009	-3.41307	0.0499078
LA#3d			0.911318	0.0019232	-3.26937	0.00628448
MD#2	4	oxyhydroxide			-2.71374	0.0561572	-1.86541	0.0396723
LA#1					-4.14467	0.423684
LA#1a			0.239568	1.47346	-4.57166	0.0426671
LA#1b			0.22038	3.78338	-4.13798	0.11074
LA#1c			0.204945	4.72576	-3.72437	0.316008
LA#2					-3.5734	0.524507
LA#2a			0.557126	0.431822	-4.41597	0.0189174
LA#2b			0.160287	0.779051	-3.62013	0.150024
LA#2c			0.130161	1.36716	-3.0614	0.13281
LA#2d			0.223941	1.39889	-3.19609	0.122588
MD#7	4	pyrite			-3.28063	0.063671	-2.18385	0.0153826
LA#3			1.00063	0.0141863	-3.73196	0.280795
LA#4					-3.13404	0.20667
LA#4a			1.02397	0.0307563	-3.43721	0.412635
LA#4b			0.995588	0.00439267	-2.96769	0.180841
LA#4c			0.992959	0.00162881	-3.19082	0.161765
LA#4d			0.99407	0.00208845	-2.91621	0.0667204
LA#4e			0.91116	0.00503122	-3.15829	0.0862072
LA#5			0.974028	0.0101624	-3.65572	0.105506
LA#6			0.969851	0.0808728	-3.91568	0.15271
LA#7			0.953897	0.0032577	-3.2056	0.0306895
LA#8			1.03081	0.00801307	-2.99745	0.0694959
LA#9			1.02979	0.0322137	-2.64949	0.00343068
*Bulk pyrite	-	pyrite			-2.3256	0.0428001	-1.3912	0.0466335
*Bulk pyrite	-	pyrite			-2.93774	0.173389	-1.85477	0.0933258
* from Rouxel et al., 2008
